# Supplementary material for: Anticancer Activity of 2,3′-Dihydroxy-5′-Methoxystilbene Against NSCLC Cell Lines Through AKT-Dependent Mechanisms: A Comprehensive In Vitro and Computational Analysis
Source: Int J Mol Sci. 2026 Jan 10;27(2):719. doi: 10.3390/ijms27020719 (PMC12840911; doi:10.3390/ijms27020719)
Supplement: Supplementary file 1 [file ijms-27-00719-s001.zip]

Archive with 1 entries (1 files):
- ijms-4034490-supplementary.pdf
